# Supplementary material for: Histological and molecular characterization of the digestive system of early weaned juveniles of Arapaima sp. reared in a recirculating aquaculture system
Source: PLoS One. 2025 May 14;20(5):e0323012. doi: 10.1371/journal.pone.0323012 (PMC12077701; doi:10.1371/journal.pone.0323012)
Supplement: S1 File — Raw total length (cm) and wet weight (g) data of Arapaima sp. reared in a clear-water recirculating aquaculture system at 29.0 ± 0.03 ºC over a 17-day period. Data correspond to results presented in Fig 1. (XLSX) [file pone.0323012.s001.xlsx]

## Sheet: TL
Total Length (cm)										D = day of trial
D1	D2	D3	D4	D5	D7	D9	D11	D14	D17
3.161	3.405	3.118	3.562	3.562	4.101	3.617	3.849	3.66	5.219
3.206	3.326	3.131	3.502	3.571	4.04	3.954	4.253	4.485	4.663
3.157	3.194	3.167	3.192	3.505	3.668	3.45	4.567	3.766	5.285
3.19	3.46	3.43	3.598	3.627	3.717	3.854	4.071	4.385	4.193
3.179	3.449	3.571	3.129	3.372	3.855	3.65	4.096	3.462
3.192	3.004	3.139	3.413	2.845	3.69	3.721	3.852	3.918
3.223	3.307	3.18	3.551	3.565	3.72	3.256	4.339	4.033
3.194	3.301	3.122	3.51	3.504	3.672	3.8	3.782
3.131	3.421	3.243	3.577	3.314	3.432	3.998	4.131
3.144	3.265	3.26	3.458	3.296	3.936	3.704	3.936
3.196	3.318	3.408	3.442	3.416	3.554	3.899	3.719
3.207	3.354	3.323	3.554	3.547	3.745	3.562	4.11
3.223	3.312	3.365	3.545	3.482	3.813	3.328	3.796
3.199	3.287	3.217	3.645	3.476	3.369	3.668	3.532

## Sheet: WW
Wet weight (g)										D = day of culture
D1	D2	D3	D4	D5	D7	D9	D11	D14	D17
0.1456	0.173	0.1331	0.1782	0.1703	0.325	0.2384	0.306	0.2759	0.4247
0.149	0.146	0.1809	0.158	0.1884	0.2928	0.198	0.3567	0.3793	0.3351
0.147	0.158	0.163	0.1082	0.1681	0.2004	0.1806	0.2538	0.3902	0.6594
0.127	0.171	0.1209	0.182	0.16	0.2225	0.158	0.4466	0.2515	0.6508
0.128	0.172	0.1132	0.1971	0.0807	0.2375	0.1813	0.2902	0.2245
0.126	0.109	0.1235	0.1186	0.1428	0.2478	0.112	0.3471	0.1308
0.15	0.135	0.1135	0.1596	0.1724	0.2077	0.1543	0.2613	0.1829
0.152	0.1416	0.1314	0.1634	0.1832	0.2394	0.2273	0.3111
0.143	0.1541	0.158	0.1619	0.1815	0.2352	0.2744	0.2365
0.142	0.1471	0.189	0.1846	0.2036	0.2446	0.1836	0.2397
0.149	0.1333	0.1618	0.149	0.1343	0.1623	0.1736	0.2654
0.152	0.1372	0.139	0.1589	WW	0.1369	0.2661	0.1683
0.148	0.1434	0.1589	0.1669	0.1314	0.1583	0.1383	0.2222
0.145	0.1614	0.1339	0.1744	0.1452	0.225	0.2036	0.2985
