# Supplementary material for: Histological and molecular characterization of the digestive system of early weaned juveniles of Arapaima sp. reared in a recirculating aquaculture system
Source: PLoS One. 2025 May 14;20(5):e0323012. doi: 10.1371/journal.pone.0323012 (PMC12077701; doi:10.1371/journal.pone.0323012)
Supplement: S2 File — Raw data on the number and size of different components of the intestinal mucosa of Arapaima sp. specimens at 2.03 ± 0.07 and 5.05 ± 0.34 cm TL, reared at 29.0 ± 0.03 ºC. Data correspond to results presented in Table 3. (XLSX) [file pone.0323012.s002.xlsx]

## Sheet: Oesophagus
	Number of mucosa folds			Number of goblet cells			Size of mucosa folds (μm)			Diameter of goblet cells (μm)
	2.03 ± 0.07 cm TL	5.05 ± 0.34 cm TL		2.03 ± 0.07 cm TL	5.05 ± 0.34 cm TL		2.03 ± 0.07 cm TL	5.05 ± 0.34 cm TL		2.03 ± 0.07 cm TL	5.05 ± 0.34 cm TL
	1	2		14	32		101.286	159.534		10.457	5.062
	0	2		11	34		116.664	120.526		10.093	12.527
	0	2		13	34		59.021	77.876		9.116	4.516
	1	2		12	33		126.36	109.881		12.109	11.333
	0	2		13	32		93.662	116.45		11.465	4.652
	1	2		14	34		90.371	129.42		9.039	5.579
	1	2		14	34		121.437	110.863		14.264	9.962
	0	2		13	34		92.136	86.761		11.195	12.804
	1	2		10	33		86.678	105.835		15.435	12.198
	1	2		14	34		98.172	87.458		10.89	12.275
	1	2		13	33		81.326	111.129		12.083	8.817
	1	2		11	33		79.426	90.238		15.537	11.497
	0	2		13	33		69.141	96.737		14.582	13.555
	1	2		14	32		132.63	149.881		10.793	12.788
	1	2		13	33		84.289	94.593		9.933	10.798
	0	2		12	32		100.638	161.547		17.56	6.742
	1	2		12	33		79.376	145.872		9.766	5.493
	1	2		14	32		119.135	89.712		11.164	8.043
	1	2		12	34		108.636	91.113		10.675	11.161
	0	2		13	33		63.697	154.337		10.567	12.275
	0	2		14	33		80.111	144.439		10.775	8.817
	1	2		13	34		99.423	131.637		12.713	11.497
	0	2		10	33		91.129	99.128		10.211	13.555
	1	2		14	34		123.862	92.175		9.936	12.788
	1	2		13	32		90.822	98.723		11.348	10.798
	0	2		14	33		113.624	171.438		16.127	6.742
	1	2		13	34		133.427	105.582		10.061	5.493
	1	2		13	34		92.588	111.656		13.582	8.043
	1	2		10	33		130.493	148.652		12.549	11.161
	1	2		14	33		122.118	114.636		10.711	11.161
Mean	0.666667	2		12.7667	33.1667		99.3893	116.928		11.8245	9.73773
SD	0.479463	0		1.27802	0.74664		20.8465	26.4216		2.41866	3.19685

## Sheet: Stomach
	Cardiac region										Fundic region				Piloric region
	Number of gastric glands			Size of gastric glands (μm)			Height epithelium (μm)		Width circular muscle layer (μm)		Height epithelium (μm)		Width circular muscle layer (μm)		Height epithelium (μm)		Width circular muscle layer (μm)
	2.03 ± 0.07 cm TL	5.05 ± 0.34 cm TL		2.03 ± 0.07 cm TL	5.05 ± 0.34 cm TL		5.05 ± 0.34 cm TL		5.05 ± 0.34 cm TL		5.05 ± 0.34 cm TL		5.05 ± 0.34 cm TL		5.05 ± 0.34 cm TL		5.05 ± 0.34 cm TL
	6	7		19.083	22.356		11.346		48.144		25.316		194.941		8.65		59.768
	7	7		16.987	22.871		11.223		49.329		26.162		183.439		7.598		44.982
	7	7		17.159	21.463		12.039		50.517		23.629		180.977		9.304		49.96
	5	7		21.938	13.835		11.113		47.897		23.354		229.933		9.531		57.891
	7	8		24.544	15.885		12.665		46.997		35.382		235.245		8.533		52.135
	6	7		32.233	18.999		12.862		54.296		29.007		181.932		10.757		54.927
	7	6		23.152	22.02		13.303		49.947		27.847		198.768		10.015		51.68
	5	7		29.393	20.65		14.843		47.623		16.44		244.165		9.668		43.738
	6	7		20.757	22.655		13.481		50.872		18.972		240.016		8.233		53.863
	7	5		28.251	23.554		13.997		44.136		21.105		176.148		8.962		60.252
	5	5		27.581	13.378		13.888		40.843		24.206		182.835		9.178		55.027
	5	6		17.811	16.721		16.039		51.364		23.557		190.827		7.831		58.02
	7	6		19.656	23.687		15.815		41.258		31.598		175.064		7.598		49.113
	6	7		18.812	13.932		14.558		49.011		32.77		205.956		10.436		51.946
	7	8		25.773	17.555		12.725		48.515		27.143		215.702		9.458		46.372
	5	8		16.555	25.523		13.445		51.237		28.248		188.564		9.022		59.128
	7	6		13.647	17.076		11.163		46.231		25.216		215.426		7.792		50.6
	5	5		15.567	17.11		12.315		42.834		20.552		231.212		8.263		54.243
	5	7		16.285	19.335		11.537		48.955		31.8642		175.548		10.584		45.398
	6	6		22.863	23.513		11.325		51.288		34.726		176.968		7.913		45.376
	5	6		18.024	22.444		13.384		40.327		32.717		208.912		8.781		54.185
	6	6		13.351	12.183		15.036		50.764		27.11		229.341		10.47		54.998
	6	7		24.515	18.227		14.761		42.786		21.147		192.557		9.472		52.264
	5	7		25.93	13.116		12.859		43.415		15.065		181.943		9.532		48.547
	7	6		11.182	17.278		11.183		47.159		16.394		185.167		7.736		57.112
	7	5		16.72	17.115		15.929		51.831		21.462		188.743		9.259		43.539
	7	5		13.648	20.739		16.162		49.118		27.275		230.186		9.044		59.238
	7	6		16.06	20.784		13.311		54.178		26.659		245.639		8.756		61.227
	6	7		17.501	21.006		13.876		45.028		29.634		232.742		9.813		59.635
	7	7		18.684	24.078		14.159		56.762		30.295		225.291		9.614		58.947
Mean	6.13333	6.46667		20.1221	19.3029		13.3447		48.0887		25.8284		204.806		9.0601		53.137
SD	0.860366	0.899553		5.31391	3.71235		1.52314		4.07185		4.91936		25.1999		0.999236		5.06868

## Sheet: Liver
	Number of lipid vacuoles			Number of hepatocytes			Surface of lipid vacuoles (μm2)
	2.03 ± 0.07 cm TL	5.05 ± 0.34 cm TL		2.03 ± 0.07 cm TL	5.05 ± 0.34 cm TL		2.03 ± 0.07 cm TL	5.05 ± 0.34 cm TL
	83	115		85	178		70.942	43.4046
	104	100		92	172		126.278	56.6117
	11	67		95	159		49.7642	40.8736
	10	89		110	175		27.7117	76.9149
	0	75		88	160		35.7212	59.9674
	2	34		90	165		119.249	67.9877
	34	59		96	158		65.6694	37.3769
	56	28		88	167		29.6865	44.4619
	14	62		88	170		27.7117	26.7132
	14	117		91	164		83.2907	19.3689
	24	99		85	139		90.2906	44.3158
	30	49		90	146		39.9049	80.713
	0	88		80	169		7.88245	70.163
	3	79		112	190		48.9176	71.1811
	6	56		86	168		46.0324	39.2269
	4	11		83	170		29.3846	42.6836
	52	26		80	198		58.4538	39.8764
	47	23		92	174		61.8375	42.6836
	81	15		94	178		42.2284	37.7469
	5	67		85	181		66.1284	72.021
	0	110		85	192		54.9875	41.7365
	12	24		86	178		61.4836	44.5946
	24	54		99	176		37.794	32.9674
	56	46		98	175		71.7928	68.8394
	4	75		76	152		61.0427	36.284
	6	82		78	170		63.4335	39.8736
	3	105		92	163		26.7006	32.1264
	3	102		101	185		80.6383	70.3983
	4	88		108	164		24.7006	32.1864
	13	56		82	145		67.9937	74.2839
Mean	23.8621	66.7		90.5	169.367		55.9218	49.5861
SD	28.71	31.3359		8.32561	13.4496		30.5062	17.426
Mean	45.975						53.5344
SD	36.048						24.6876

## Sheet: Anterior intestine
	Number of enterocytes (in 100 μm)			Hight of enterocytes (μm)			Number of folds			Lenght of folds (μm)			Number of lipid deposits			Surface of lipid deposits (μm2)			Number of goblet cells
	2.03 ± 0.07 cm TL	5.05 ± 0.34 cm TL		2.03 ± 0.07 cm TL	5.05 ± 0.34 cm TL		2.03 ± 0.07 cm TL	5.05 ± 0.34 cm TL		2.03 ± 0.07 cm TL	5.05 ± 0.34 cm TL		2.03 ± 0.07 cm TL	5.05 ± 0.34 cm TL		2.03 ± 0.07 cm TL	5.05 ± 0.34 cm TL		2.03 ± 0.07 cm TL	5.05 ± 0.34 cm TL
	18	21		24.641	21.912		2	2		143.446	146.92		18	16		16.7494	0.849489		4	5
	21	22		29.59	22.839		1	2		149.401	207.3		16	19		15.7141	0.994022		5	4
	18	22		28.366	23.586		2	2		74.037	255		18	18		29.2535	1.17283		5	6
	20	22		30.638	19.948		2	2		108.007	173		17	18		10.3663	1.07146		4	5
	22	21		32.051	23.416		1	2		140.963	83		11	15		17.8776	1.58591		5	7
	17	22		27.826	23.416		2	2		78.49	78		13	23		16.7639	1.65586		5	5
	18	21		30.214	26.03		2	2		89.71	63		16	12		13.2283	1.26877		4	5
	18	21		32.605	23.051		1	2		134.51	230		19	17		24.1836	1.2213		4	5
	21	21		31.765	23.586		2	2		144.62	92		18	19		9.93708	1.5504		4	4
	22	20		33.233	27.838		2	2		150.38	99		21	21		15.7141	0.849489		5	5
	22	21		40.252	27.941		1	2		89.45	111		18	20		14.7867	0.846225		4	4
	22	21		42.264	26.262		2	2		122.87	206		19	14		39.9497	1.34988		5	5
	21	22		36.746	22.2		2	2		143.52	254		24	15		21.2127	0.958993		4	5
	18	22		32.599	17.628		1	2		149.29	87		22	12		20.2923	1.58591		4	6
	19	20		30.211	19.513		1	2		143.33	83		17	11		29.0048	0.997559		4	6
	22	22		34.823	23.136		1	2		228.52	79		18	12		22.5137	2.34519		3	5
	22	22		34.671	24.027		1	2		100.01	100		16	10		16.2383	0.798017		4	5
	19	21		31.586	22.686		1	2		98.34	124		19	6		21.4255	2.12015		4	4
	19	22		29.958	25.497		2	2		69.87	164		22	10		18.7192	1.35401		5	4
	18	22		30.117	26.022		2	2		75.34	98		16	11		21.557	1.04412		5	5
	18	22		28.972	24.676		2	2		96.35	86		18	14		19.5879	2.03078		5	4
	18	22		31.597	24.006		1	2		114.28	75		19	17		14.1729	1.58591		5	4
	20	22		33.354	24.637		2	2		173.24	190		17	17		22.4885	2.16164		4	3
	17	22		30.015	22.463		2	2		135.3	202		17	9		22.371	1.46767		4	3
	18	23		36.636	25.138		2	2		99.99	209		20	12		14.0863	0.849489		4	4
	19	22		34.503	25.622		2	2		187.62	237		21	14		17.8252	1.0225		5	5
	20	24		37.948	28.996		2	2		110.45	168		17	20		16.0106	1.15371		5	5
	21	22		28.267	26.532		1	2		76.56	225		21	19		10.5152	1.94087		5	5
	18	22		28.604	28.112		1	2		120.55	122		20	19		14.6032	1.38303		5	6
	19	22		31.586	32.049		2	2		148.12	68		16	22		21.0416	0.7854		5	6
Mean	19.5	21.7		32.1879	24.4255		1.6	2		123.219	143.841		18.1333	15.4		18.9397	1.33335		4.46667	4.83333
SD	1.69685	0.794377		3.85034	2.94264		0.498273	0		36.9678	63.4892		2.66178	4.26372		6.23592	0.445912		0.571346	0.912871
Mean	20.6071			28.5611			1.80357
SD	1.73392			5.20205			0.400892

## Sheet: Middle intestine
	Number of enterocytes (in 100 μm)			Hight of enterocytes (μm)			Number of folds			Lenght of folds (μm)			Number of lipid deposits			Surface of lipid deposits (μm2)			Number of goblet cells
	2.03 ± 0.07 cm TL	5.05 ± 0.34 cm TL		2.03 ± 0.07 cm TL	5.05 ± 0.34 cm TL		2.03 ± 0.07 cm TL	5.05 ± 0.34 cm TL		2.03 ± 0.07 cm TL	5.05 ± 0.34 cm TL		2.03 ± 0.07 cm TL	5.05 ± 0.34 cm TL		2.03 ± 0.07 cm TL	5.05 ± 0.34 cm TL		2.03 ± 0.07 cm TL	5.05 ± 0.34 cm TL
	20	24		12.419	25.448		1	2		68.469	73.248		48	0		17.2463	1.94334		4	8
	22	26		13.752	29.313		1	2		72.779	52.033		43	1		7.96727	1.61957		5	8
	21	30		15.949	30.005		1	2		22.536	81.174		44	5		9.63765	9.63765		6	8
	22	31		16.862	33.081		1	2		40.294	83.815		47	13		12.4473	10.4578		2	9
	22	26		17.453	37.235		1	2		55.314	79.991		27	4		24.3932	1.94334		3	6
	21	24		17.902	25.461		1	2		49.145	80.176		43	0		19.1356	2.14344		3	6
	22	24		18.973	27.491		1	2		75.018	73.248		43	0		11.0329	2.38061		3	7
	22	24		18.583	24.032		1	2		61.703	72.033		44	3		24.3932	25.2141		6	8
	22	26		19.114	26.817		1	2		21.309	81.174		45	9		18.0475	14.61		4	8
	18	26		18.153	24.768		1	2		25.785	83.815		26	11		11.5511	12.335		5	8
	18	27		18.153	21.97		1	2		41.961	79.991		43	6		14.4344	1.30091		6	9
	21	28		19.449	24.328		1	2		49.622	80.176		32	4		28.7761	20.7742		4	7
	22	26		19.746	25.885		1	2		76.768	73.248		46	3		24.0222	1.91871		5	6
	22	28		19.997	25.035		1	2		64.781	81.033		45	4		30.5554	1.28479		3	9
	20	31		19.771	27.212		1	2		64.517	81.174		42	4		16.4738	16.5181		6	9
	23	30		17.322	21.877		1	2		69.169	83.815		47	0		13.2606	1.94334		4	8
	20	28		20.081	21.674		1	2		64.054	79.991		58	2		21.6476	1.22915		3	7
	21	26		13.143	22.722		1	2		76.265	70.176		52	4		18.3605	18.3605		6	8
	17	27		19.4	23.444		1	2		63.367	73.248		49	2		17.9226	26.2117		4	8
	21	30		16.188	25.889		1	2		75.853	72.033		44	6		28.1433	24.1226		5	7
	19	31		18.187	28.831		1	2		52.503	81.174		45	4		29.5006	9.50058		5	6
	18	24		16.148	32.329		1	2		76.472	83.815		28	3		10.1433	11.2875		3	9
	22	24		19.948	31.011		1	2		62.478	78.991		44	12		29.3143	1.11595		6	9
	17	26		18.535	31.706		1	2		34.572	80.176		42	6		27.9226	25.2765		4	9
	20	27		17.437	29.607		1	2		31.765	76.248		46	4		12.5287	11.0094		5	7
	17	24		19.033	29.063		1	2		44.076	82.033		52	8		39.7818	31.3112		5	9
	20	25		17.632	27.932		1	2		43.841	80.174		50	10		21.8791	1.42292		3	8
	21	24		18.164	33.069		1	2		24.732	83.815		45	0		20.6941	1.42715		4	7
	22	24		17.114	25.014		1	2		50.211	79.991		42	7		30.2395	1.76715		5	9
	21	26		18.291	24.591		1	2		79.894	70.176		49	0		32.2303	2.40254		2	7
Mean	20.4667	26.5667		17.7633	27.228		1	2		54.6418	77.7395		43.7	4.5		20.7894	9.74899		4.3	7.8
SD	1.75643	2.38795		2.13293	3.8339		0	0		18.2079	6.51229		7.14939	3.72086		8.10501	9.59151		1.23596	1.03057

## Sheet: Posterior intestine
	Number of enterocytes (in 100 μm)			Hight of enterocytes (μm)			Number of folds			Lenght of folds (μm)			Number of lipid deposits			Surface of lipid deposits (μm2)			Number of goblet cells
	2.03 ± 0.07 cm TL	5.05 ± 0.34 cm TL		2.03 ± 0.07 cm TL	5.05 ± 0.34 cm TL		2.03 ± 0.07 cm TL	5.05 ± 0.34 cm TL		2.03 ± 0.07 cm TL	5.05 ± 0.34 cm TL		2.03 ± 0.07 cm TL	5.05 ± 0.34 cm TL		2.03 ± 0.07 cm TL	5.05 ± 0.34 cm TL		2.03 ± 0.07 cm TL	5.05 ± 0.34 cm TL
	31	34		13.337	24.714		0	0		0	0		11	3		14.9918	27.9924		13	12
	32	33		12.745	26.254		0	0		0	0		6	1		13.1126	31.5995		12	12
	32	34		11.828	23.484		0	0		0	0		7	2		12.5853	27.4047		10	10
	32	35		10.819	19.413		0	0		0	0		6	1		7.72894	33.1934		10	11
	32	35		21.945	19.629		0	0		0	0		7	2		14.9028	32.0194		10	11
	32	35		18.198	26.708		0	0		0	0		8	1		18.8729	24.1661		10	11
	31	34		12.287	28.981		0	0		0	0		9	2		14.6032	33.8192		12	11
	31	33		15.385	25.076		0	0		0	0		12	2		12.2977	27.4047		12	11
	31	30		13.713	25.699		0	0		0	0		6	2		12.4411	22.9702		12	10
	31	33		10.519	26.85		0	0		0	0		12	2		17.7057	33.3467		12	10
	31	36		10.014	27.455		0	0		0	0		11	3		11.7933	28.0205		10	11
	33	38		13.047	24.711		0	0		0	0		6	3		11.7446	33.6339		13	11
	32	34		11.552	25.991		0	0		0	0		9	3		9.43513	29.2247		13	12
	32	37		14.498	22.544		0	0		0	0		7	3		9.99863	29.8606		10	12
	31	38		14.966	20.782		0	0		0	0		6	4		8.62053	25.9944		12	10
	32	30		17.641	25.205		0	0		0	0		8	2		5.81498	25.814		13	13
	30	30		14.367	25.639		0	0		0	0		6	3		8.58933	21.2209		11	13
	30	32		13.744	20.623		0	0		0	0		6	3		3.49337	20.9523		11	13
	32	39		14.485	23.097		0	0		0	0		6	2		12.6293	25.9763		13	10
	32	32		13.619	29.51		0	0		0	0		7	3		18.6655	30.3175		10	10
	31	31		13.515	28.482		0	0		0	0		6	3		11.7446	20.5245		13	13
	31	32		12.229	29.475		0	0		0	0		7	3		9.43513	31.3509		14	12
	31	35		10.252	23.822		0	0		0	0		10	3		9.99863	30.4054		13	12
	31	30		12.271	20.025		0	0		0	0		11	2		8.62053	22.1869		14	10
	31	38		14.776	23.119		0	0		0	0		6	3		10.8745	33.0506		12	13
	33	34		12.264	22.324		0	0		0	0		9	3		4.18009	22.1702		12	13
	31	34		16.641	20.464		0	0		0	0		10	1		3.49337	24.595		11	10
	32	34		12.772	20.068		0	0		0	0		8	3		3.20792	31.6992		12	10
	32	35		14.653	22.881		0	0		0	0		8	3		6.64628	25.5804		10	10
	32	36		12.67	23.321		0	0		0	0		9	3		7.1158	26.0306		10	13
Mean	31.5	34.0333		13.6917	24.2422		0	0		0	0		8	2.46667		10.5114	27.7508		11.6667	11.3333
SD	0.731083	2.51181		2.66729	3.01565		0	0		0	0		2	0.776079		4.28885	4.19018		1.32179	1.18419
