# Supplementary material for: Histological and molecular characterization of the digestive system of early weaned juveniles of Arapaima sp. reared in a recirculating aquaculture system
Source: PLoS One. 2025 May 14;20(5):e0323012. doi: 10.1371/journal.pone.0323012 (PMC12077701; doi:10.1371/journal.pone.0323012)
Supplement: S3 File — Relative expression data (raw values and means ± S.D.) of seven digestive genes — amy, plA2, lpl, try, ctr, pga, and pyy — in the stomach, anterior intestine, middle intestine, posterior intestine, and liver of Arapaima sp. juveniles (3.19 ± 0.03 cm TL), and across five developmental stages (D1 to D15, 3.19 ± 0.03 to 5.05 ± 0.34 cm TL). Data correspond to results presented in Figs 11 and 12. (XLSX) [file pone.0323012.s003.xlsx]

## Sheet: Gene expression x age
	Relative gene expression								Mean								SD											Ef1	Amy	Try	Ctr	Pep	Lpl	Pla2	Nyy
	Amy	Try	Ctr	Pep	Lpl	Pla2	Nyy		Amy	Try	Ctr	Pep	Lpl	Pla2	Nyy		Amy	Try	Ctr	Pep	Lpl	Pla2	Nyy		D = day of culture		Slope	-3.25	-3.229	-3.56	-3.59	-3.53	-3.454	-3.54	-3.373
D3	0.00998365	0.0265529	0.0453225	0.00129675	1.2621	1.54094	0.932227		0.00916435	0.00822718	0.0380965	0.000933394	0.818001	1.72929	0.550863		0.00296716	0.0056005	0.0102191	0.000365158	0.628049	0.266363	0.0112684				Efficiency	2.03092	2.0403	1.90941	1.89912	1.91993	1.94769	1.9164	1.97912
	0.00587362	0.0121873	0.0308705	0.000936981	9.18763	1.91763	0.558831
	0.0116358	0.00426703	0.0804827	0.000566457	0.373904	5.1262	0.542895
D5	0.00451972	0.000263825	5.69001e-05	0.000936046	2.07976	2.48284	0.763132		0.00231231	0.000808666	0.000325915	0.000965643	1.13823	2.09066	0.6235		0.000254765	0.000499488	0.00045986	2.57269e-05	0.0119094	0.355331	0.123821
	0.00213216	0.00124494	6.39463e-05	0.000982646	1.12981	1.99902	0.580307
	0.00249245	0.00091723	0.0008569	0.000978237	1.14665	1.79013	0.52706
D10	0.00556149	0.00820576	0.0354777	0.00311315	2.22372	2.20807	0.630388		0.00722813	0.00774201	0.0310029	0.00352964	2.16383	2.16922	0.582159		0.00205579	0.000526025	0.00392285	0.000555818	0.213283	0.135876	0.0995347
	0.00952535	0.00784986	0.0281567	0.00416078	2.34076	2.28143	0.467697
	0.00659755	0.00717042	0.0293742	0.00331499	1.927	2.01815	0.648392
D15	0.00781121	0.00981915	0.0344822	0.0284061	2.1991	4.84298	2.33587		0.00346355	0.00819192	0.0299934	0.0290706	2.21706	6.13725	2.06648		0.00397995	0.00150155	0.00409124	0.0009398	0.0253987	0.244235	0.263919
	0.00257943	0.00789672	0.0290241	0.0518172	1.34978	5.96455	2.05517
	0	0.0068599	0.0264738	0.0297351	2.23502	6.30995	1.80839

## Sheet: Gene expression x tissue
	Relative gene expression								Mean								SD
Tissue	Amy	Try	Ctr	Pep	Lpl	Pla2	Nyy		Amy	Try	Ctr	Pep	Lpl	Pla2	Nyy		Amy	Try	Ctr	Pep	Lpl	Pla2	Nyy
S	1	1	1	1	1	1	1		1.42064	1.50347	0.966792	0.947718	1.05839	0.927224	1.08587		0.0878975	0.471393	0.0469631	0.073938	0.580122	0.102921	0.12144		S = Stomach
	1.35849	1.93437	0.933584	0.895436	0.50967	0.854448	1.17174																		AI = Anterior intestine
	1.4828	1.57605	1.46203	1.616	1.6655	1.70552	1.79078																		MI = Middle intestine
AI	94.9572	38.3249	27.5374	0.149929	1.96647	1.27506	9.9755		87.3214	30.5784	28.0977	0.138359	2.08018	1.27097	12.1377		3.49588	1.04766	0.583097	0.0106739	0.160801	0.00577604	0.393787		PI = Posterior intestine
	84.8494	29.8376	28.0545	0.136254	1.48453	1.26689	12.4161																		L = Liver
	89.7934	31.3192	28.7012	0.128895	2.19388	1.58855	11.8592
MI	0.331518	0.207653	0.137436	0.000124916	0.120878	0.555835	77.7662		0.240156	0.224638	0.136356	0.000119355	0.276204	0.583928	82.0318		0.129205	0.0240206	0.0034433	3.17847e-05	0.0215456	0.0431697	4.3785
		0.241623	0.132503	8.51564e-05	0.260969	0.562313	81.8139
	0.148794	0.163557	0.139131	0.000147992	0.291439	0.633635	86.5151
PI	0.0321936	0.00950531	7.48062	1.40624e-05	0.246968	1.60195	1.67342		0.0327545	0.0121218	10.9302	1.0062e-05	0.293137	2.08194	2.68678		0.000793174	0.00227156	0.35221	5.65742e-06	0.0448269	0.454458	0.909929
	0.0333154	0.0132706	11.1792	6.06161e-06	0.295953	2.50562	3.43387
		0.0135895	10.6811		0.336489	2.13826	2.95307
L	120.374	55.5984	35.6357	4.25802e-05	1.31973	2.57105	14.668		115.612	28.6381	36.1761	2.75617e-05	1.22581	2.51706	13.922		18.7184	2.55705	7.88835	2.12394e-05	0.13282	0.210958	0.887354
	131.49	26.83	44.3207	1.25431e-05	2.03512	2.69577	12.9407
	94.9728	30.4463	28.5718		1.1319	2.28435	14.1573
